# Supplementary material for: Co-Administration of High-Dose Nebulized Colistin for Acinetobacter baumannii Bacteremic Ventilator-Associated Pneumonia: Impact on Outcomes
Source: Antibiotics (Basel). 2024 Feb 8;13(2):169. doi: 10.3390/antibiotics13020169 (PMC10886014; doi:10.3390/antibiotics13020169)
Supplement: Supplementary file 1 [file antibiotics-13-00169-s001.zip]

Archive with 1 entries (1 files):
- antibiotics-2850628-supplementary.pdf
